# Supplementary material for: The Pharmacokinetics, Dosage, Preparation Forms, and Efficacy of Orally Administered Melatonin for Non-Organic Sleep Disorders in Autism Spectrum Disorder During Childhood and Adolescence: A Systematic Review
Source: Children (Basel). 2025 May 16;12(5):648. doi: 10.3390/children12050648 (PMC12110111; doi:10.3390/children12050648)
Supplement: Supplementary file 1 [file children-12-00648-s001.zip]

Archive with 3 entries (3 files):
- Suplement 1_Paditz E et al.pdf
- Supplement 2_Paditz E et al._children 2025_Melatonin Autism Systematic Review_CASP-checklist-randomised-controlled-trials-RCT-2024.pdf
- Supplement 3_Paditz E et al.pdf
